# Supplementary material for: Clinical Implementation of Sustainable Functional Foods and Nutraceuticals in Metabolic Health: A Feasibility Study
Source: Nutrients. 2025 Dec 10;17(24):3858. doi: 10.3390/nu17243858 (PMC12736368; doi:10.3390/nu17243858)
Supplement: Supplementary file 1 [file nutrients-17-03858-s001.zip]

Archive with 1 entries (1 files):
- nutrients-4003825-supplementary.pdf
